# Supplementary material for: Pyrimidine depletion enhances targeted and immune therapy combinations in acute myeloid leukemia
Source: JCI Insight. 2024 Apr 22;9(8):e173646. doi: 10.1172/jci.insight.173646 (PMC11141866; doi:10.1172/jci.insight.173646)
Supplement: Supplemental table 1 [file jciinsight-9-173646-s082.xlsx]

## Sheet: Supplemental Table S.1.
Supplemental Table S.1. Cell-free multi-species DHODH enzyme inhibition assay to identify the 50% inhibitory concentration (IC50) of HOSU-53 and BAY clinical DHODHi candidate, n=1.
DHODH IC50 (nM)	Human	Mouse	Rat	Dog
HOSU-53	0.69	2.1	7.65	1.25
BAY-2402234 (BAY)	0.66	6.56	1516	3.17
