# Supplementary material for: Pyrimidine depletion enhances targeted and immune therapy combinations in acute myeloid leukemia
Source: JCI Insight. 2024 Apr 22;9(8):e173646. doi: 10.1172/jci.insight.173646 (PMC11141866; doi:10.1172/jci.insight.173646)
Supplement: Supplemental table 2 [file jciinsight-9-173646-s083.xlsx]

## Sheet: Supplemental Table S.2.
Supplemental Table S.2. HOSU-53 pharmaceutical properties.
Parameter	HOSU-53
LogD (pH 7.4)	4.36
Thermodynamic solubility (SGF, FaSSIF, FeSSIF)	<1.56 mM, 43.0 mM, 373 mM
CYP inhibition IC50 (µM)	1A2 (19.6), 2B6 (11.2), 2C8 (1.82), 2C9 (1.16), 2C19 (28), 2D6 (30.1), 3A4 (Midazolam, 42.6 and testosterone, 22.4)
hERG (Q-Patch) IC50	>30 µM
Mini-Ames Mutagenicity Test (CHO-WBL cells with and without S9 activation)	Negative
Micronucleus Test (5 strain test with S9 activation)	Negative
CEREP Safety Screen 87	PPARγ (66% binding at 1 µM)
Protein binding	>99% in 4% HSA and 98.5% in 0.07% AAG
in vivo p.o. t1/2 mouse, rat, and dog	29 h, 7.6 h, and 8.4 h
in vivo p.o. bioavailability (F) in mouse, rat, and dog	85%, 59%, and 47%
