# Supplementary material for: Pyrimidine depletion enhances targeted and immune therapy combinations in acute myeloid leukemia
Source: JCI Insight. 2024 Apr 22;9(8):e173646. doi: 10.1172/jci.insight.173646 (PMC11141866; doi:10.1172/jci.insight.173646)
Supplement: Supplemental table 3 [file jciinsight-9-173646-s084.xlsx]

## Sheet: Supplemental Table S.3.
Supplemental Table S.3. MTS proliferation assay using AML cell lines to determine 50% inhibitory concentration (IC50) of 96-hour treatment of HOSU-53 and BRQ.
Cell line	BRQ IC50 (nM)	HOSU-53 IC50 (nM)
MOLM-13	378	13
OCI-AML3	483	20
THP1	899	50
U937	2001	33
Kasumi	1176	45
