# Supplementary material for: Pyrimidine depletion enhances targeted and immune therapy combinations in acute myeloid leukemia
Source: JCI Insight. 2024 Apr 22;9(8):e173646. doi: 10.1172/jci.insight.173646 (PMC11141866; doi:10.1172/jci.insight.173646)
Supplement: Supplemental table 4 [file jciinsight-9-173646-s085.xlsx]

## Sheet: Supplemental Table S.4.
Supplemental Table S.4. AML patient sample characteristics.
Patient #	Treatment Status	Disease Status	Diagnosis	Mutations/ Rearrangements	Classification/ Subtype	Karyotype/ Cytogenetics	Sample Type
1	Never Treated	Baseline	AML	NPM1		47,XY,+13[cp2]/48,sl,+4,del(4)(p12p14),del(4)(p14p16)[cp8]/46,XY[10]	Apheresis
2	On Treatment	Relapse	AML	IDH2 R140Q	FAB-M1	46,XY[20]	Blood
3	Never Treated	Baseline	AML		FAB-M2	46,XY,inv(16)(p13.1q22)[16]/nonclonal w/inv(16)[1]/46,XY[3]	Apheresis
4	Never Treated	Baseline	AML	WT1	FAB-M1	46,XY,del(7)(q31)[12].nuc ish(D7Z1x2,CUX1x2,D7S688x1)[190/206]	Apheresis
5	On Treatment	Relapse	AMML	CBFB-MYH11 / KIT / NRAS / KRAS	FAB-M4	46,XY,inv(16)(p13.1q22)[10]/47,sl,+8[9]/46,XY[1]	Blood
6	Never Treated	Baseline	AML / Myeloid Sarcoma	NPM1 W288fs / WT1 A382fs	FAB-M5	46,XX[30]	Blood
7	Never Treated	Baseline	AML		FAB-M4	46,XX,t(1;10)(q21;q22)(2)/46,XX(18)	Apheresis
8	No Record	Leukapheresis	NHL / AML				Apheresis
9	Never Treated	Baseline	AML				Blood
10	Never Treated	Baseline	AML	NPM1 W288 / PTPN11 S502	FAB-M1		Blood
11	Never Treated	Baseline	AML	FLT3-ITD	FAB-M1	46,XX[20]	Apheresis
12	Never Treated	Baseline	AML		FAB-M5	46,XY,inv(16)(p13q22)[14]/46,XY[4]/nonclonal w/clonal abnormality[2]	Apheresis
13	Never Treated	Baseline	AML	FLT3-ITD F605 / NPM1 W288fs / NRAS G12D/ RAD21 G547 / WT1 A382 / PTPN11	FAB-M5	46,XY[20]	Apheresis
14	On Treatment	Follow up	AML	DNMT3A / TET2 p.H924R / TET2 p.Q1348R / ASXL1			Blood
15	Never Treated	Baseline	AML	NPM1 / RAD21 / U2AF1 / PTPN11 / CEBPA p.P189fs, CEBPA p.S190P, CEBPA p.P188 / NRAS	FAB-M2		Blood
16	Never Treated	Baseline	AML	TP53 / DNMT3A		45,XX,add(3)(p21),add(4)(q21),del(5)(q15q35),-9,der(11)(pter->q23::q21->q23::q13->qter),del(12)(p11.2),-13,-13,-15,-19,+mar1,+mar2,+mar3,+mar4[13,two w/nonclonal abnormalities]/	Blood
17	On Treatment	Cycle 1, Day 2	AML			46,XX,t(8;21)(q21.3;q22),del(9)(q13q22)[7]/46,sl,add(X)(p22.3)[6,one w/nonclonal abnormalities]/46,XX[4]	Blood
18	Never Treated	Baseline	APL			46,XY,t(15;17)(q24;q21)[10]	Blood
19	Never Treated	Baseline	AML	CEBPA / JAK2 / WT1 R250P / WT C244 / TET2	FAB-M1	46,XX[20]	Blood
20	Never Treated	Baseline	AML / EBV+	ASXL1 / DNMT3A		47,XX,+6,dmin[cp20].nuc ish(amp MYC+)	Blood
