# Supplementary material for: Pyrimidine depletion enhances targeted and immune therapy combinations in acute myeloid leukemia
Source: JCI Insight. 2024 Apr 22;9(8):e173646. doi: 10.1172/jci.insight.173646 (PMC11141866; doi:10.1172/jci.insight.173646)
Supplement: Supporting data values [file jciinsight-9-173646-s086.xlsx]

## Sheet: Figure 1C
HOSU-53 (uM)	10 mpk PO				DHO (uM)	10 mpk PO
0.25	114.328	130.695	175.464		0.25
0.5	155.005	155.968	199.774		0.5		0.242233
1	208.92	185.332	227.213		1	0.607164	0.42881	0.841176
2	215.178	171.131	199.774		2	2.06815	1.51159	1.61278
4	218.307	168.002	190.146		4	2.78284	2.70062	3.7758
8	174.983	182.925	197.848		8	6.32463	4.80672	6.89385
24	129.733	152.839	120.105		24	9.61344	11.9535	9.73993
48	75.0957	81.835	67.6342		48	4.364	4.45254	2.46661
72	43.8058	47.1755	36.5851		72	1.18903	0.961344	1.13211

## Sheet: Figure 2A and Supp Figure S.3
HOSU-53
Concentration (µM)	Pt.8			Pt.3			Pt.7			Pt.4			Pt.1			Pt.6			Pt.2			Pt.5
0.001	110.588	113.765	118	105.944	106.538	123.626	113.162	106.808	104.539	115.532	120.934	119.246	92.6163	111.105	91.7442	104.456	100.831	108.308	90.1532	86.4333	84.6827	130.71	130.326	145.681
0.005	126.118	125.412	125.412	109.213	109.955	107.578	120.65	119.743	125.189	131.908	132.245	133.934	89.6512	99.0698	89.4767	98.3384	103.55	102.417	84.4639	88.4026	91.0285	133.589	131.862	135.509
0.01	128.588	123.294	129.294	104.16	104.309	104.012	129.955	124.281	117.02	124.142	128.7	132.245	81.1047	83.3721	76.2209	114.653	95.3928	103.323	89.0591	86.4333	89.2779	126.104	131.094	137.044
0.025	128.588	127.177	136.353	93.4621	95.3938	98.2169	190.5446*	115.658	119.062	120.259	126.168	121.103	55.8139	56.6861	53.1977	102.19	116.465	95.1662	89.7155	82.9322	85.9956	125.336	126.68	129.942		*Excluded
0.05	129.294	126.471	125.765	83.5067	84.9926	81.1293	124.508	103.631	102.496	104.727	114.012	109.285	44.1279	39.593	40.4651	50.9819	83.1571	93.1269	77.2429	70.0219	74.1794	120.154	119.194	113.628
0.1	125.059	124.706	123.647	72.5111	70.8767	70.1337	90.469	81.8457	84.7958	82.4423	83.7929	84.9747	29.1279	28.0814	26.6861	30.5891	88.142	85.423	58.2057	56.0175	54.0481	101.535	96.929	103.263
0.25	107.765	102.823	101.765	55.8692	77.26597*	53.1947	62.3298	55.7489	55.295	65.8976	67.7546	63.7029	18.4884	20.0581	18.3139	33.7613	67.7492	73.4139	32.3851	32.3851	33.2604	79.2706	80.6142	76.9674
0.5	86.9412	90.8235	88.3529	49.3314	49.0342	46.211	44.4024	40.0908	37.1407	54.2487	57.2876	57.4564	16.3954	17.2674	16.2209	55.9668	65.2568	57.5529	27.5711	28.884	28.2276	73.1286	69.0979	69.2898
0.75	77.0588	79.1765	77.0588	39.8217	43.685	41.9019	37.1407	39.8638	33.2829	52.2229	52.2229	53.7423	15	14.4767	15.1744	26.5106	39.426	36.7069	23.4136	22.1007	24.5077	64.4914	65.8349	65.8349
1	72.1176	72.8235	72.8235	40.1189	38.633	39.5245	33.9637	32.6021	29.879	47.327	51.7164	51.5476	14.4767	15.5233	13.7791	19.0332	30.5891	31.9486	21.663	21.663	22.9759	64.6833	63.5317	66.6027
5	55.5294	54.8235	53.7647	35.5126	36.2556	35.2154	26.2481	25.3404	26.0212	43.444	45.8075	44.1193	14.3023	13.7791	14.1279	21.9789	24.9245	23.7915	19.4748	19.4748	21.0066	55.4703	56.4299	53.5509
10	55.1765	51.2941	49.5294	36.8499	37.2957	59.13819*	27.6097	27.3828	28.0635	45.4699	45.9764	46.6517	13.0814	12.907	13.2558	26.7372	28.0967	28.3233	26.6958	26.477	27.1335	56.6219	57.5816	55.6622
BAY
Concentration (µM)	Pt.8			Pt.3			Pt.7			Pt.4			Pt.1			Pt.6			Pt.2			Pt.5
0.001	127.177	115.529	109.529	97.0282	94.0565	76.523	105.673	113.616	89.1074	125.155	122.791	107.091	52.3256	56.8605	54.2442	116.465	112.16	116.692	82.7134	76.3676	80.5252	132.63	128.983	125.144
0.005	118.353	111.647	112.353	75.6315	80.5349	69.0936	83.6611	77.761	74.357	92.5717	90.7147	79.4035	26.6861	26.5116	24.4186	94.9396	98.1118	105.136	43.326	44.2013	49.8906	103.263	104.799	96.5451
0.01	101.059	107.412	106	60.7727	63.4472	59.4354	60.2874	57.7912	57.1104	68.5988	69.9493	70.7935	20.0581	19.3605	18.6628	99.9245	88.8217	97.432	29.7593	28.2276	30.1969	85.7965	88.2917	82.3417
0.025	88	83.7647	84.4706	41.159	44.8737	45.7652	37.3676	36.9138	33.2829	57.9629	55.4305	50.5346	15.5233	18.4884	15.8721	62.5378	64.8036	67.7492	19.0372	18.8184	17.9431	69.6737	68.5221	69.4818
0.05	69.6471	69.6471	65.7647	37.1471	38.0386	37.7415	29.652	27.8366	29.1982	50.0281	53.4046	49.5217	14.1279	14.8256	14.3023	48.4894	51.2085	56.6465	13.5667	13.7856	13.1291	63.7236	62.38	61.0365
0.1	56.2353	55.8824	55.1765	34.0267	33.7296	34.6211	24.2057	25.3404	24.2057	43.9505	42.0934	42.7687	13.7791	14.1279	13.9535	42.5982	43.2779	48.0363	12.9103	12.035	12.035	59.309	58.7332	57.7735
0.25	48.8235	50.9412	48.8235	30.9064	31.9465	31.9465	21.7095	21.0287	19.4402	40.4052	41.5869	41.0805	13.7791	13.7791	13.7791	38.5196	39.1994	41.0121	8.75273	10.0656	10.7221	53.9347	53.3589	49.1363
0.5	46.7059	43.5294	44.9412	28.9747	31.2036	30.312	20.5749	20.121	20.121	40.9117	39.7299	39.2234	13.2558	13.2558	13.2558	34.6677	32.855	36.0272	11.1597	10.7221	10.7221	54.8944	52.0154	51.4395
0.75	47.0588	40	42.1176	30.0149	31.9465	28.8261	20.8018	21.2557	20.8018	39.3922	42.0934	39.8987	11.5116	13.0814	14.4767	28.5498	27.8701	30.5891	11.3786	12.035	12.2538	54.7025	51.2476	51.6315
1	43.1765	41.4118	41.7647	31.7979	32.838	29.5691	18.7595	19.8941	21.7095	37.8728	38.3793	39.7299	12.2093	13.4302	12.7326	23.1118	22.2054	26.0574	11.1597	10.5033	10.9409	53.3589	49.904	49.7121
5	38.9412	38.5882	37.1765	30.7578	31.5007	29.1233	16.944	16.944	16.0363	37.1975	37.8728	37.1975	11.686	12.3837	12.0349	20.8459	21.5257	24.0181	12.4726	10.9409	12.2538	54.5106	52.2073	50.2879
10	37.1765	37.8824	38.2353	30.4606	30.312	29.7177	16.4902	14.9017	16.2632	36.5222	38.7169	35.8469	10.2907	11.686	11.1628	23.5649	27.8701	26.9638	1.96937	19.0372	14.2232	55.6622	52.3992	50.6718

## Sheet: Figure 3A
Animal #	Days	Vehicle	0.1 mpk qd	1 mpk qd	10 mpk qd	30 mpk qdx13, holiday, 20 mpk qd start day 18	100 mpk qdx6
1	17	1
2	17	1
3	17	1
4	17	1
5	16	1
6	18	1
7	18	1
8	16	1
9	16	1
10	15	1
1	18		1
2	17		1
3	17		1
4	17		1
5	16		1
6	17		1
7	16		1
8	16		1
9	17		1
10	17		1
1	22			1
2	25			1
3	21			1
4	25			1
5	25			1
6	22			1
7	23			1
8	25			1
9	21			1
10	25			1
1	63				1
2	62				1
3	48				1
4	58				1
5	61				1
6	58				1
7	32				1
8	57				1
9	57				1
10	61				1
1	63					1
2	15					1
3	65					1
4	14					1
5	71					1
6	67					1
7	14					1
8	74					0
9	15					1
10	67					1
1	10						1
2	10						1
3	9						1
4	10						1
5	10						1
6	10						1
7	9						1
8	10						1
9	10						1
10	9						1

## Sheet: Figure 3B and Figure 4
Animal #	Day of Study	Vehicle	HOSU53 4mpk poqd	HOSU53 10mpk poqd	HOSU53 20mpk poqd	HOSU53 30mpk biwk	BAY 4 mpk poqd	BAY 10 mpk poqd
1	17	1
2	18	1
3	17	1
4	17	1
5	17	1
6	18	1
7	17	1
8	16	1
9	18	1
10	18	1
1	44		1
2	46		1
3	44		1
4	43		1
5	44		1
6	46		1
7	44		1
8	45		1
9	36		1
10	43		1
1	55			1
2	52			1
3	47			1
4	55			1
5	60			1
6	59			1
7	52			1
8	49			1
9	63			1
10	58			1
1	73				0
2	69				1
3	46				1
4	41				1
5	40				1
6	71				1
7	11				1
8	31				1
9	69				1
10	40				1
1	50					1
2	43					1
3	42					1
4	48					1
5	48					1
6	46					1
7	52					1
8	48					1
9	44					1
10	49					1
1	52						1
2	60						1
3	9
4	43						1
5	53						1
6	50						1
7	53						1
8	44						1
9	52						1
10	52						1
1	15
2	42							1
3	17							1
4	42							1
5	38							1
6	34							1
7	39							1
8	36							1
9	26
10	41							1

## Sheet: Figure 3C
Day 1							Day 14
HOSU-53 AUCall (μM*hr)	4 mpk PO: Male Mice	10 mpk PO: Female Mice	10 mpk PO: Male Mice	20 mpk PO: Male Mice	30 mpk PO: Male Mice		HOSU-53 AUCall (μM*hr)	4 mpk PO: Male Mice	10 mpk PO: Female Mice	10 mpk PO: Male Mice	20 mpk PO: Male Mice	30 mpk PO: Male Mice
780.062	21.3526						1928.9	78.3977
915.984	23.5341						2230.22	135.263
1069.99	32.163						2019.88	128.423
2825.32		242.955					3977.72		411.662
2462.63		321.59					3818.57		445.373
1961.3		315.332					3432.74		347.096
1893.34			25.738082*				3860.03			243.197
1989.31			124.368				3666.3			313.781
1940.99			142.962				3989.64			310.505
3669.94				335.03			5093.21				796.864
3244.97				368.431			6180.8				742.741
3430.6				42.91214*			5557.2				1170.82
4470.66					473.057		6662.31					464.129
5214.04					298.48		7551.75					594.047
4142.06					280.181		6154.9					535.223
	*Excluded

## Sheet: Figure 5A
	Day of Study	Vehicle	4 mpk HOSU-53 poqd	10 mpk HOSU-53 poqd	4 mpk HOSU-53 + Gilteritinib	30 mpk gilteritinib poqd
A1	13	1
A2	15	1
A3	13	1
A4	13	1
A5	15	1
A6	13	1
A7	13	1
A8	14	1
A9	15	1
A10	16	1
A1	40		1
A2	35		1
A3	44		1
A4	43		1
A5	37		1
A6	35		1
A7	35		1
A8	35		1
A9	37		1
A10	39		1
A1	54			1
A2	44			1
A3	43			1
A4	44			1
A5	59			1
A6	44			1
A7	58			1
A8	44			1
A9	58			1
A10	52			1
A1	79				0
A2	84				1
A3	79				0
A4	85				1
A5	65				1
A6	85				1
A7	79				0
A8	79				0
A9	89				1
A10	84				1
A1	51					1
A2	47					1
A3	50					1
A4	44					1
A5	41					1
A6	47					1
A7	42					1
A8	47					1
A9	54					1
A10	44					1

## Sheet: Figure 5B
Day of Study	Vehicle PO	Decitabine 0.4 mpk IP (4on/10off)	HOSU53 10 mpk	Combination
32	1
31	1
29	1
32	1
29	1
32	1
31	1
26	1
30	1
28	1
40		1
41		1
41		1
43		1
43		1
40		1
40		1
45		1
43		1
47		1
57			1
52			1
57			1
52			1
56			1
57			1
56			1
58			1
58			1
55			1
66				1
56				1
76				1
66				1
81				1
74				1
82				0
77				1
76				1
35				1

## Sheet: Figure 5C and Supp Fig S.4
	Days of treatment	Vehicle	Aza 1.5 mg/kg i.p qd x 5 q16	Ven 25 mg/kg po qd	HOSU-53 4 mg/kg po qd	Ven + HOSU-53 4 mg/kg po qd	Aza + Ven	Aza + HOSU-53 4 mg/kg po qd	Aza + HOSU-53 4 mg/kg po qd + Ven
1	14	1
2	14	1
3	15	1
4	14	1
5	15	1
6	14	1
7	14	1
8	14	1
9	14	1
10	14	1
1	14	1
2	14	1
3	14	1
4	15	1
5	16	1
6	14	1
7	14	1
8	14	1
9	15	1
10	14	1
1	21		1
2	20		1
3	20		1
4	20		1
5	29		1
6	20		1
7	19		1
8	19		1
9	18		1
10	18		1
1	18			1
2	16			1
3	17			1
4	15			1
5	15			1
6	15			1
7	15			1
8	16			1
9	16			1
10	16			1
1	42				1
2	40				1
3	40				1
4	42				1
5	37				1
6	40				1
7	37				1
8	37				1
9	37				1
10	41				1
1	41					1
2	41					1
3	42					1
4	42					1
5	41					1
6	35					1
7	41					1
8	42					1
9	41					1
10	42					1
1	22						1
2	21						1
3	22						1
4	22						1
5	22						1
6	21						1
7	22						1
8	22						1
9	23						1
10	20						1
1	42							1
2	49							1
3	46							1
4	49							1
5	52							1
6	52							1
7	52							1
8	49							1
9	46							1
10	42							1
1	46								1
2	50								1
3	52								1
4	44								1
5	46								1
6	52								1
7	23								NTRa		NTRa (non-treatment-related death due to accident, esophageal perforation)
8	46								1
9	52								1
10	53								0

## Sheet: Figure 6A
Days post-engraftment	Vehicle (n=9)	Azacitidine (n=9)	HOSU-53 (n=10)	Combo (n=10)
26	1
26	1
26	1
26	1
28	1
28	1
29	1
29	1
29	1
26		1
26		1
29		1
30		1
30		1
33		1
33		1
33		1
33		1
30			1
33			1
34			1
37			1
40			1
40			1
42			1
44			1
46			1
47			1
35				1
36				1
40				1
40				1
41				1
45				1
49				1
51				1
54				1
54				1

## Sheet: Fig 6B
	Vehicle							Azacitidine							HOSU-53							Combo
hCD45	89.9	81.13	81.14	77.65	75.96			77.7	90.63	64.37	51.92	78.34	91.87		15.17	12.94	7.3	6.64	8.98	10.62	6.48	13.98	18.68	9.76	7.28	13.15	10.99	20.41
hCD45 MFI	26941.3	21176.6	25580.5	29676	25831.2			25938.9	24742	36189	29614.3	22309.9	24776.3		39725.6	46568	46652.6	46473.8	48965.5	38388.2	41522	36547.4	36128.5	38932.3	38717.6	44785.2	42436.6	44736.8

[truncated: 6 more sheets: Figure 7B-C and Supp Fig S.7A-B, Figure 8, Supplemental Fig S2.A, Supplemental Fig S.6A, Supplemental Fig S.8B, Supplemental Fig S.9A]
